# Supplementary material for: Glioblastoma Molecular Classification Tool Based on mRNA Analysis: From Wet-Lab to Subtype
Source: Int J Mol Sci. 2022 Dec 14;23(24):15875. doi: 10.3390/ijms232415875 (PMC9784712; doi:10.3390/ijms232415875)
Supplement: Supplementary file 1 [file ijms-23-15875-s001.zip]

Archive with 1 entries (1 files):
- ijms-2056984-supplementary.pdf
